# Supplementary material for: Therapeutic Effects of Bifidobacterium breve YH68 in Combination with Vancomycin and Metronidazole in a Primary Clostridioides difficile-Infected Mouse Model
Source: Microbiol Spectr. 2022 Mar 21;10(2):e00672-22. doi: 10.1128/spectrum.00672-22 (PMC9045379; doi:10.1128/spectrum.00672-22)
Supplement: SUPPLEMENTAL FILE 2 — Supplemental material. Download SPECTRUM00672-22_Supp_2_seq12.xlsx, XLSX file, 0.03 MB [file spectrum00672-22_supp_2_seq12.xlsx]

## Sheet: Sheet1
Supplemental Table S1. Importance metabolites in the same group at the post-infection and post-treatment stages
(the first 15 metabolites that were significantly increased and the first 8 metabolites that were significantly decreased after treatment)
NC											10BB											M
Metabolite	VIP	Post-infection	SD	Post-treatment	SD	Fold Change (Post-treatment/Post-infection)	log2(FC_Post-treatment/Post-infection)	p.value	FDR		Metabolite	VIP	Post-infection	SD	Post-treatment	SD	Fold Change (Post-treatment/Post-infection)	log2(FC_Post-treatment/Post-infection)	p.value	FDR		Metabolite	VIP	Post-infection	SD	Post-treatment	SD	Fold Change (Post-treatment/Post-infection)	log2(FC_Post-treatment/Post-infection)	p.value	FDR
Lithocholic acid	1.45691	8.76199e+07	4.94777e+06	18.4328	0	4753500	22.181	3.40272e-17	1.32732e-15		Adenosine	1.42827	4.42396e+09	8.60372e+07	4.01177e+07	2.37028e+06	110.27	6.785	1.32561e-23	2.79229e-20		5alpha-Pregnane-3alpha,20alpha-diol	1.3541	1.30269e+07	609890	164153	99035.1	79.358	6.3103	3.57165e-18	1.72951e-16
Biotinyl-5-AMP	1.39484	3.27945e+07	7.66296e+06	243874	231863	134.47	7.0712	9.26325e-09	5.6612e-08		2-Deoxyadenosine	1.42766	2.14435e+09	6.26377e+07	2.60337e+07	1.13949e+06	82.368	6.364	4.08189e-21	1.3943e-18		Biotinyl-5-AMP	1.34624	1.86906e+06	168924	72475.6	24597.7	25.789	4.6887	4.64434e-14	6.46805e-13
D-4-Phosphopantothenate	1.45949	4.57194e+08	1.54348e+07	3.91843e+06	353716	116.68	6.8664	2.93874e-20	3.01962e-18		Adenine	1.3422	7.74337e+07	1.47817e+06	1.48128e+06	1.30343e+06	52.275	5.708	6.55156e-22	3.13856e-19		Deoxycorticosterone	1.35335	3.07607e+07	1.53139e+06	1.54565e+06	411057	19.902	4.3148	1.95862e-17	7.33453e-16
D-Xylose	1.39712	1.63241e+08	2.43006e+07	1.46699e+06	116688	111.28	6.798	2.43218e-11	2.19527e-10		5alpha-Pregnane-3alpha,20alpha-diol	1.42303	1.06295e+07	697756	213573	111169	49.77	5.6372	4.36328e-16	1.84742e-14		Lipoxin A4	1.08883	1.45603e+06	680228	79316.6	11095.1	18.357	4.1983	5.26191e-05	0.000110694
Threonic acid	1.42176	1.01679e+08	4.66991e+06	1.15713e+06	60781	87.872	6.4573	2.24298e-18	1.12123e-16		Caffeine	1.42804	3.03674e+08	7.07974e+06	7.30566e+06	353634	41.567	5.3774	2.0976e-22	1.47628e-19		D-4-Phosphopantothenate	1.3516	2.06113e+07	1.27953e+06	1.18742e+06	193333	17.358	4.1175	3.3959e-16	8.58383e-15
Guanosine	1.4227	8.24329e+08	2.98525e+07	2.44266e+07	1.44471e+06	33.747	5.0767	1.07092e-19	8.70013e-18		Phenylacetylglycine	1.42816	2.7791e+09	5.90007e+07	7.04447e+07	2.17054e+06	39.451	5.302	5.72238e-23	6.28889e-20		2-Methoxyestradiol	1.30173	3.7756e+07	7.85712e+06	2.24127e+06	764686	16.846	4.0743	4.3913e-09	2.12764e-08
6-Hydroxynicotinic acid	1.4199	1.03062e+08	5.54839e+06	3.46346e+06	2.34885e+06	29.757	4.8952	8.87436e-17	2.85536e-15		Gentamicin C1a	1.42077	3.40682e+07	2.64985e+06	869231	273253	39.194	5.2925	4.48706e-15	1.35184e-13		2-Hydroxy-6-oxonona-2,4-diene-1,9-dioate	1.34022	2.6218e+06	288461	156080	58748.5	16.798	4.0702	1.07082e-12	1.07027e-11
Hippuric acid	1.42397	6.66176e+08	1.24415e+07	2.2984e+07	876003	28.984	4.8572	1.11425e-23	4.27031e-21		Dehydroepiandrosterone	1.42644	1.88864e+08	6.90827e+06	6.33365e+06	3.73525e+06	29.819	4.8982	7.67931e-19	8.19773e-17		Hippuric acid	1.29951	5.09567e+07	1.57762e+06	3.14789e+06	411844	16.188	4.0168	2.99193e-20	5.73321e-18
Inosine	1.4223	1.32309e+09	5.09136e+07	4.98883e+07	1.42449e+07	26.521	4.7291	4.67782e-19	3.05582e-17		Lipoxin A4	1.34053	5.57121e+07	2.43423e+06	1.92342e+06	374773	28.965	4.8562	1.83051e-18	1.46153e-16		Deoxycholic acid	1.26046	2.54876e+08	4.56548e+07	1.81281e+07	758160	14.06	3.8135	6.85907e-10	3.49252e-09
5-(2-Hydroxyethyl)-4-methylthiazole	1.46075	8.55385e+08	1.08845e+07	3.29054e+07	674372	25.995	4.7002	5.45421e-26	3.61056e-22		Biotinyl-5-AMP	1.41938	1.12203e+07	931081	409281	134626	27.415	4.7769	1.37866e-14	3.52004e-13		beta-Alanyl-L-lysine	1.35667	5.73443e+08	4.95641e+06	4.55485e+07	3.73126e+06	12.59	3.6542	1.00773e-26	5.77887e-23
Nicotinuric acid	1.46033	1.26761e+08	2.70576e+06	5.00957e+06	307166	25.304	4.6613	8.20839e-23	2.98365e-20		Guanosine	1.33605	5.46308e+08	4.04026e+07	2.20673e+07	1.61131e+06	24.756	4.6297	2.5942e-15	6.28364e-14		Maltotriose	1.23703	1.94432e+07	4.13298e+06	1.83148e+06	1.29345e+06	10.616	3.4082	1.60753e-08	6.36152e-08
3-Keto-4-methylzymosterol	1.44364	6.06278e+07	6.02274e+06	2.48392e+06	3.22455e+06	24.408	4.6093	8.6027e-13	1.17923e-11		D-4-Phosphopantothenate	1.42754	1.91652e+08	5.70388e+06	8.18019e+06	356562	23.429	4.5502	8.42999e-21	2.34159e-18		Cytosine	1.30929	1.49255e+08	2.66515e+07	1.69255e+07	5.44401e+06	8.8184	3.1405	1.58562e-09	8.36736e-09
2-Amino-2-deoxy-D-gluconate	1.45005	2.77597e+08	2.27844e+07	1.2571e+07	9.36277e+06	22.082	4.4648	3.42664e-14	6.34544e-13		Nicotinate D-ribonucleoside	1.42821	1.28038e+08	2.53006e+06	6.09093e+06	118153	21.021	4.3938	2.91279e-23	4.33098e-20		Phenol	1.35628	2.08858e+09	3.91891e+07	2.44412e+08	7.06307e+06	8.5453	3.0951	5.01604e-23	2.07374e-20
L-Lysine	1.33665	5.02313e+06	1.59246e+06	228280	146595	22.004	4.4597	6.90055e-07	3.0214e-06		Sorbitol	1.29341	1.90643e+07	6.23344e+06	1.27642e+06	981618	14.936	3.9007	1.42434e-06	5.62109e-06		Mesaconate	1.35643	1.04992e+09	1.6953e+07	1.23584e+08	2.6959e+06	8.4957	3.0867	5.90548e-24	3.82751e-21
L-Asparagine	1.42304	3.15479e+07	971912	1.45737e+06	277129	21.647	4.4361	2.41636e-20	2.46584e-18		5-Methylthioadenosine	1.42295	7.2211e+07	4.58941e+06	4.89984e+06	318470	14.737	3.8814	4.84353e-16	2.02364e-14		Lumichrome	1.35317	1.00229e+07	467233	1.18735e+06	154086	8.4414	3.0775	2.79916e-17	9.9654e-16
Thiamine	1.46022	1.59112e+06	384593	1.54849e+08	3.7055e+06	0.010275	-6.6047	2.63009e-22	6.92508e-20		Niacinamide	1.3407	878994	90344.6	1.86454e+07	779885	0.047143	-4.4068	1.11486e-18	9.61343e-17		Dehydroepiandrosterone	1.10138	597127	80638	1.4002e+09	7.61226e+08	0.00042646	-11.195	0.000134493	0.00030189
Mesaconate	1.46074	1.66091e+07	565448	6.05964e+08	8.00793e+06	0.027409	-5.1892	7.95415e-26	3.62992e-22		Retinoyl b-glucuronide	1.41092	470168	400115	9.3589e+06	994223	0.050238	-4.3151	1.225e-12	1.81397e-11		Taurocholic acid	1.29225	1.11415e+06	681875	2.532e+08	2.19921e+07	0.0044003	-7.8282	1.43754e-14	2.38154e-13
Oxoglutaric acid	1.45971	1.56731e+07	657080	5.33303e+08	1.62895e+07	0.029389	-5.0886	9.83589e-21	1.20527e-18		Cortisone	1.42084	706323	543599	9.03704e+06	384098	0.078159	-3.6775	4.22882e-15	1.29097e-13		5a-Cholest-8-en-3b-ol	1.34458	133493	63141	1.05376e+07	1.06221e+06	0.012668	-6.3026	1.28082e-13	1.58315e-12
5-Methylbarbiturate	1.39319	4.35905e+06	2.05486e+06	1.20587e+08	2.76615e+07	0.036148	-4.7899	1.09686e-08	6.62177e-08		Taurocholic acid	1.32258	1.52719e+07	1.73446e+06	9.42807e+07	1.03885e+07	0.16198	-2.6261	4.81915e-12	4.74378e-11		Leukotriene E4	1.35023	631148	330977	1.7097e+07	1.18753e+06	0.036916	-4.7596	1.71726e-15	3.52618e-14
Phenol	1.46075	4.31044e+07	1.50835e+06	1.18118e+09	1.50648e+07	0.036493	-4.7762	5.71359e-26	3.61056e-22		all-trans-Retinoic acid	1.33499	5.6746e+07	4.52234e+06	3.39188e+08	2.29714e+07	0.1673	-2.5795	7.03964e-15	1.48869e-13		5a-Pregnane-3,20-dione	1.35584	1.28402e+06	356203	3.20652e+07	818460	0.040044	-4.6423	3.10089e-21	5.08969e-19
Cadaverine	1.45287	578628	92722.5	6.79061e+06	487986	0.08521	-3.5528	4.27543e-15	9.77124e-14		5-KETE	1.07034	1.28081e+07	271499	7.00451e+07	3.27894e+07	0.18286	-2.4512	0.000218625	0.000454869		4-Hydroxybenzoic acid	1.35655	3.31623e+07	1.75565e+06	6.22656e+08	8.97449e+06	0.053259	-4.2308	4.90672e-25	8.31935e-22
Trehalose	1.35831	7.84982e+06	4.73192e+06	7.72459e+07	1.58777e+07	0.10162	-3.2987	1.1024e-08	6.05477e-08		Stachyose	1.23931	2.99244e+07	2.10528e+06	1.57946e+08	4.03507e+07	0.18946	-2.4	3.56768e-07	1.24375e-06		Cholesterol sulfate	1.12844	3.55062e+06	2.26654e+06	6.02343e+07	2.44681e+07	0.058947	-4.0844	1.34631e-05	3.15511e-05
3-[(1-Carboxyvinyl)oxy]benzoate	1.05027	77284.7	33986.4	637087	407776	0.12131	-3.0432	0.00170089	0.00379934		Cadaverine	1.42668	1.66674e+07	942694	8.67863e+07	2.70158e+06	0.19205	-2.3804	3.66753e-19	4.47846e-17		18-Hydroxycorticosterone	1.24782	1.54617e+06	257977	2.19436e+07	6.57944e+06	0.070461	-3.827	4.67667e-07	1.6031e-06
VM											MB											VMB
Metabolite	VIP	Post-infection	SD	Post-treatment	SD	Fold Change (Post-treatment/Post-infection)	log2(FC_Post-treatment/Post-infection)	p.value	FDR		Metabolite	VIP	Post-infection	SD	Post-treatment	SD	Fold Change (Post-treatment/Post-infection)	log2(FC_Post-treatment/Post-infection)	p.value	FDR		Metabolite	VIP	Post-infection	SD	Post-treatment	SD	Fold Change (Post-treatment/Post-infection)	log2(FC_Post-treatment/Post-infection)	p.value	FDR
9-cis-Retinol	1.3663	1.02085e+07	393661	71716.8	43820.2	142.34	7.1532	2.00151e-19	1.64241e-17		6-Keto-prostaglandin F1a	1.40076	1.45509e+08	4.87665e+06	2.3753e+06	392997	61.259	5.9369	3.08716e-20	4.31128e-18		Gentamicin C1a	1.36915	1.19384e+08	1.3441e+07	748512	62279.3	159.5	7.3174	5.22611e-13	6.08942e-12
2-Oxo-4-phenylbutyric acid	1.36741	5.84268e+07	1.3277e+06	1.43307e+06	421319	40.77	5.3494	2.83733e-22	8.07934e-20		Gentamicin C1a	1.40071	3.06431e+07	1.03649e+06	511812	151970	59.872	5.9038	3.91473e-20	5.23559e-18		9-cis-Retinol	1.38069	8.48278e+06	463654	135908	38536.5	62.415	5.9638	2.83959e-17	1.15378e-15
gamma-L-Glutamyl-L-2-aminobutyrate	1.36794	2.46475e+08	2.96619e+06	7.19926e+06	161587	34.236	5.0975	2.17185e-26	5.48913e-22		Allocholic acid	1.40002	1.45643e+09	5.87143e+07	5.06698e+07	7.49142e+06	28.744	4.8452	5.67953e-19	4.57202e-17		p-Cresol	1.32693	6.30391e+06	157385	297394	71484.7	21.197	4.4058	2.78746e-21	7.1292e-19
Nicotinuric acid	1.36777	3.98703e+08	6.55719e+06	1.50879e+07	381184	26.425	4.7239	1.95295e-24	3.55713e-21		3-Dehydrosphinganine	1.35233	1.39164e+09	2.74732e+08	5.6129e+07	3.25045e+07	24.794	4.6319	1.75346e-09	1.05504e-08		gamma-L-Glutamyl-L-2-aminobutyrate	1.38389	1.99663e+08	4.05368e+06	9.9513e+06	321632	20.064	4.3265	4.52627e-23	2.00689e-20
4-Acetamido-2-aminobutanoic acid	1.16814	7.05703e+07	3.11968e+07	2.69291e+06	2.31608e+06	26.206	4.7118	2.57443e-05	6.73214e-05		Deoxycholic acid	1.33514	6.73668e+07	1.80678e+06	3.03506e+06	227339	22.196	4.4722	2.21247e-21	5.78125e-19		Hippuric acid	1.32775	1.46698e+08	1.51547e+06	8.19734e+06	217512	17.896	4.1616	4.27647e-27	3.81283e-23
p-Cresol	1.31862	7.16995e+06	148980	280472	120052	25.564	4.676	1.69408e-21	3.32001e-19		Chenodeoxycholic acid	1.19201	1.32968e+07	5.90614e+06	621777	588959	21.385	4.4185	3.03842e-05	8.54211e-05		L-Arogenate	1.23357	2.86372e+07	1.0341e+07	1.70752e+06	792675	16.771	4.0679	3.65242e-06	1.15384e-05
Hippuric acid	1.31904	1.95241e+08	3.77301e+06	8.39948e+06	152176	23.244	4.5388	1.98741e-23	1.48692e-20		Hypoxanthine	1.39669	2.60235e+09	1.6408e+08	1.57771e+08	3.40788e+06	16.494	4.0439	3.778e-16	1.16459e-14		12-Keto-leukotriene B4	1.21547	3.46955e+07	1.07859e+07	2.12747e+06	983371	16.308	4.0275	6.66652e-07	2.12358e-06
Caffeine	1.36755	5.75235e+07	1.19514e+06	2.49446e+06	144815	23.061	4.5274	6.02407e-23	2.62504e-20		8,11,14-Eicosatrienoic acid	1.29108	4.9427e+07	1.47513e+07	3.04794e+06	1.75124e+06	16.217	4.0194	4.25798e-07	1.68223e-06		Nicotinuric acid	1.38427	2.63086e+08	2.93151e+06	1.65396e+07	414985	15.906	3.9915	1.36367e-26	1.72321e-22
Phenylacetylglycine	1.36786	5.39371e+08	7.7011e+06	2.63528e+07	236263	20.467	4.3552	3.11896e-25	1.31381e-21		Glycochenodeoxycholic acid	1.31875	484878	55362.1	30486.6	7373.97	15.905	3.9914	1.59379e-12	1.5815e-11		1-Methylnicotinamide	1.38394	6.77402e+08	1.2392e+07	6.21566e+07	1.89379e+06	10.898	3.446	2.22748e-23	1.24478e-20
Phylloquinol	1.31921	1.88624e+06	365623	97296.1	66704.4	19.387	4.277	1.8216e-09	9.63164e-09		beta-Alanyl-L-lysine	1.40192	6.02444e+08	6.86444e+06	3.85677e+07	4.71229e+06	15.62	3.9654	2.46048e-25	6.53278e-22		Creatinine	1.02274	5.24212e+08	2.96079e+08	4.84649e+07	3.20942e+07	10.816	3.4351	0.000481998	0.000916791
1-Methylnicotinamide	1.36663	7.33951e+08	2.45213e+07	3.96455e+07	1.6525e+06	18.513	4.2105	5.03294e-20	5.3001e-18		Deoxycorticosterone	1.39513	2.27297e+07	1.55164e+06	1.71205e+06	391939	13.276	3.7308	2.17049e-15	5.27534e-14		Dihydroxyacetone phosphate	1.38395	3.2816e+07	574827	3.75228e+06	106269	8.7456	3.1286	1.85843e-23	1.14329e-20
Xanthurenic acid	1.3183	4.35134e+07	1.31679e+06	2.67766e+06	105457	16.251	4.0224	1.42978e-20	1.70055e-18		5alpha-Pregnane-3alpha,20alpha-diol	1.39441	3.33492e+06	145370	321185	192122	10.383	3.3762	4.26069e-15	9.38132e-14		4-Guanidinobutanoic acid	1.38372	5.32085e+08	1.12725e+07	6.35957e+07	1.84213e+06	8.3667	3.0647	2.74193e-22	7.87465e-20
4-Guanidinobutanoic acid	1.36756	5.8242e+08	1.16136e+07	3.94362e+07	1.84836e+06	14.769	3.8845	5.23145e-23	2.36106e-20		Palmitoylethanolamide	1.39626	3.96502e+08	2.41538e+07	4.8937e+07	1.9989e+06	8.1023	3.0183	6.40147e-16	1.84294e-14		Caffeine	1.38416	5.21813e+07	662066	6.69581e+06	223066	7.7931	2.9622	4.27068e-25	1.19925e-21
Linatine	1.36162	8.79479e+07	5.74034e+06	6.11512e+06	1.92577e+06	14.382	3.8462	1.45743e-15	3.06448e-14		N-Acetylputrescine	1.40185	7.14361e+08	1.03729e+07	8.95567e+07	1.11271e+06	7.9766	2.9958	1.37398e-24	2.04295e-21		7-Aminomethyl-7-carbaguanine	1.32893	1.94216e+07	3.72821e+06	2.52028e+06	149940	7.7061	2.946	4.01869e-09	2.11592e-08
Protocatechuic acid	1.31906	8.12139e+07	1.45735e+06	6.22699e+06	275374	13.042	3.7051	1.46957e-23	1.26721e-20		Putrescine	1.39052	2.21147e+07	1.62167e+06	2.97127e+06	948404	7.4429	2.8959	7.24898e-14	1.14092e-12		Xanthurenic acid	1.3262	2.64399e+07	864462	3.52458e+06	131316	7.5016	2.9072	1.43603e-19	1.28989e-17
Glycocholic acid	1.21378	206653	37927.6	5.27149e+07	1.69238e+07	0.0039202	-7.9949	4.59055e-07	1.44363e-06		4-Hydroxycinnamoylagmatine	1.37498	4.54274e+06	303760	1.89312e+08	2.7923e+07	0.023996	-5.3811	2.64063e-11	2.26492e-10		Glycocholic acid	1.24147	403070	108317	1.81134e+07	5.08053e+06	0.022253	-5.4899	1.11561e-07	4.08142e-07
Taurocholic acid	1.27379	1.04394e+07	6.04382e+06	8.78312e+08	1.77251e+08	0.011886	-6.3946	1.46788e-09	7.06338e-09		Taurocholic acid	1.181	695938	24558	2.51778e+07	9.79024e+06	0.027641	-5.177	5.56959e-06	1.54999e-05		Allocholic acid	1.32352	3.76719e+07	4.29803e+06	1.50873e+09	3.4124e+08	0.024969	-5.3237	7.62605e-09	3.82104e-08
Corticosterone	1.36374	2.85087e+06	527549	1.25535e+08	7.42797e+06	0.02271	-5.4605	9.30023e-17	2.73637e-15		Retinoyl b-glucuronide	1.39479	323925	287776	9.83535e+06	683594	0.032935	-4.9242	3.01969e-15	7.00907e-14		Tyrosol	1.38326	6.2144e+07	2.52801e+07	1.59431e+09	4.06545e+07	0.038979	-4.6812	8.80221e-21	1.30858e-18
Guanosine	1.31629	2.11025e+06	182203	9.27847e+07	4.7957e+06	0.022744	-5.4584	1.38033e-17	5.04348e-16		5a-Cholest-8-en-3b-ol	1.39051	102446	58209.2	2.588e+06	237028	0.039585	-4.6589	7.31134e-14	1.14859e-12		Homogentisic acid	1.32721	8.15844e+06	958053	2.03114e+08	4.61925e+06	0.040167	-4.6379	2.46839e-22	1.13775e-19
Allocholic acid	1.35544	1.1608e+07	1.53521e+06	4.76141e+08	4.81364e+07	0.024379	-5.3582	1.54443e-13	1.89118e-12		Glucosamine	1.40203	3.61281e+06	171260	7.63328e+07	806032	0.04733	-4.4011	6.05019e-27	7.64653e-23		Protoporphyrinogen IX	1.36005	4.64e+06	1.24252e+06	1.13829e+08	1.56525e+07	0.040763	-4.6166	1.34842e-11	1.13747e-10
Cortisol	1.36739	6.66858e+07	1.60157e+06	2.68048e+09	6.47451e+07	0.024878	-5.329	3.43794e-22	9.24367e-20		Cysteine-S-sulfate	1.33525	5.65411e+06	334705	1.16984e+08	2.938e+06	0.048332	-4.3709	9.08339e-22	3.01254e-19		(R) 2,3-Dihydroxy-3-methylvalerate	1.38124	4.32007e+06	207175	8.75612e+07	4.27986e+06	0.049338	-4.3412	9.36717e-18	4.44993e-16
Cortisone	1.36706	2.14305e+06	370389	8.55375e+07	2.45556e+06	0.025054	-5.3188	4.49311e-21	7.09743e-19		Cortisol	1.4001	2.15207e+07	436025	4.28345e+08	1.67925e+07	0.050241	-4.315	4.32367e-19	3.67977e-17		Tyramine	1.38322	7.22641e+06	1.15226e+06	1.45391e+08	4.23061e+06	0.049703	-4.3305	1.09399e-20	1.57991e-18
Estriol-16-Glucuronide	1.27904	253445	66700.5	7.71291e+06	1.42805e+06	0.03286	-4.9275	6.30842e-10	3.24084e-09		5a-Pregnane-3,20-dione	1.40018	949932	56502.1	1.5991e+07	606809	0.059404	-4.0733	3.32128e-19	2.98761e-17		Citrulline	1.38389	8.32679e+07	2.72603e+06	1.59648e+09	3.21393e+07	0.052157	-4.261	4.18649e-23	1.94454e-20
