# Supplementary material for: Therapeutic Effects of Bifidobacterium breve YH68 in Combination with Vancomycin and Metronidazole in a Primary Clostridioides difficile-Infected Mouse Model
Source: Microbiol Spectr. 2022 Mar 21;10(2):e00672-22. doi: 10.1128/spectrum.00672-22 (PMC9045379; doi:10.1128/spectrum.00672-22)
Supplement: SUPPLEMENTAL FILE 3 — Supplemental material. Download SPECTRUM00672-22_Supp_3_seq13.xlsx, XLSX file, 0.02 MB [file spectrum00672-22_supp_3_seq13.xlsx]

## Sheet: Sheet1
Supplemental Table S2. Importance metabolites in the different groups at the post-treatment stage
(the first 15 metabolites that were significantly increased and the first 8 metabolites that were significantly decreased after treatment)
MBt vs Mt											VMBt vs VMt
Metabolite	VIP	Post-treatment-MBt	SD	Post-treatment-Mt	SD	Fold Change (Post-treatment-MBt/Post-infection-Mt)	log2(FC_Post-treatment-MBt/Post-infection-Mt)	p.value	FDR		Metabolite	VIP	Post-treatment-VMBt	SD	Post-treatment-VMt	SD	Fold Change (Post-treatment-VMBt/Post-infection-VMt)	log2(FC_Post-treatment-VMBt/Post-infection-VMt)	p.value	FDR
Dehydroepiandrosterone	1.50215	6.5857e+08	1.47548e+08	597127	80638	1102.9	10.107	4.92162e-09	5.91272e-08		Gentamicin C1a	1.70886	1.19384e+08	1.3441e+07	1.14498e+06	172145	104.27	6.7041	5.47691e-13	3.52136e-11
Gentamicin C1a	1.56513	3.06431e+07	1.03649e+06	1.17784e+06	128541	26.016	4.7013	5.12987e-20	3.81375e-17		Niacinamide	1.6552	1.13826e+07	469548	492095	57802.3	23.131	4.5318	8.78085e-19	8.90792e-16
N-Formyl-L-methionine	1.13592	1.28486e+07	7.69992e+06	1.97224e+06	1.31401e+06	6.5147	2.7037	0.00148556	0.00409091		Sphinganine	1.72774	1.77714e+09	1.84085e+07	3.10288e+08	1.19782e+07	5.7274	2.5179	2.98818e-25	3.77616e-21
Phosphohydroxypyruvic acid	1.29328	1.40323e+08	5.47031e+07	2.87318e+07	1.8343e+07	4.8839	2.288	8.24748e-05	0.000328716		12-Keto-leukotriene B4	1.47644	3.46955e+07	1.07859e+07	6.75888e+06	207105	5.1333	2.3599	3.76412e-06	2.68173e-05
L-Alanine	1.20617	1.96639e+08	8.30694e+07	4.09326e+07	2.40975e+07	4.804	2.2642	0.000164176	0.000504703		1-Hexadecanol	1.69992	9.00105e+07	9.70524e+06	1.94033e+07	979865	4.6389	2.2138	7.83037e-12	3.37721e-10
8,11,14-Eicosatrienoic acid	1.34569	4.9427e+07	1.47513e+07	1.15511e+07	8.60147e+06	4.279	2.0973	2.04363e-05	9.55367e-05		Deoxycholic acid	1.64687	4.36184e+06	241713	1.17636e+06	140442	3.7079	1.8906	1.54975e-14	2.04023e-12
7-Dehydrodesmosterol	1.18783	4.81892e+07	2.24644e+07	1.2459e+07	5.9318e+06	3.8678	1.9515	0.000666487	0.00204824		Linoleic acid	1.65714	4.8691e+08	1.26274e+07	1.32676e+08	7.81739e+07	3.6699	1.8757	4.72601e-09	9.03518e-08
Chenodeoxycholic acid	1.18005	1.32968e+07	5.90614e+06	4.07858e+06	1.47213e+06	3.2602	1.7049	0.000757313	0.0022876		Thymidine	1.72479	2.24201e+07	471507	6.2018e+06	592502	3.6151	1.854	2.40181e-18	1.14535e-15
Sphinganine	1.56033	3.24145e+09	1.24544e+08	1.23268e+09	6.17414e+07	2.6296	1.3948	5.75632e-16	7.16761e-14		6-Keto-prostaglandin F1a	1.43156	1.70602e+07	5.70559e+06	5.19162e+06	2.06018e+06	3.2861	1.7164	7.3635e-05	0.000406965
3-Keto-4-methylzymosterol	1.29782	9.19705e+06	2.24386e+06	3.62012e+06	1.75991e+06	2.5405	1.3451	7.39612e-05	0.000299027		Phosphohydroxypyruvic acid	1.0755	1.11969e+08	7.08409e+07	3.44371e+07	2.03622e+07	3.2514	1.7011	0.0100346	0.0268745
Sorbitol	1.38935	2.51954e+07	4.02145e+06	1.03517e+07	4.24903e+06	2.4339	1.2833	4.73573e-06	2.641e-05		Allocholic acid	1.6835	3.76719e+07	4.29803e+06	1.1608e+07	1.53521e+06	3.2453	1.6984	1.90398e-10	5.53118e-09
17alpha,21-Dihydroxypregnenolone	1.41128	5.91714e+06	1.19701e+06	2.54666e+06	277893	2.3235	1.2163	1.95493e-06	1.20348e-05		N-Acetylmuramate	1.53419	9.55478e+07	2.48388e+07	3.14105e+07	3.83429e+06	3.0419	1.605	4.43954e-06	3.59056e-05
Inosine	1.17717	2.2511e+07	6.87594e+06	9.89816e+06	2.96565e+06	2.2743	1.1854	0.000302324	0.000864342		Xanthosine	1.40801	8.94238e+06	2.71903e+06	3.02242e+06	1.65724e+06	2.9587	1.565	0.000120979	0.000628625
Phthalic acid	1.26418	6.6986e+06	1.72639e+06	2.96595e+06	468410	2.2585	1.1754	3.85476e-05	0.000140518		Uridine	1.65105	2.54472e+07	1.1084e+06	8.78813e+06	309012	2.8956	1.5339	5.60913e-16	1.2898e-13
Hydantoin-5-propionic acid	1.31626	909245	182204	421013	82075.3	2.1597	1.1108	7.20498e-06	3.17122e-05		Deoxyuridine	1.56512	7.39589e+07	1.20716e+07	2.65743e+07	3.31007e+06	2.7831	1.4767	3.98169e-08	5.18643e-07
1D-chiro-Inositol	1.13415	807178	100594	9.9461e+06	6.5843e+06	0.081155	-3.6232	0.00152379	0.00418548		6-Amino-6-deoxyfutalosine	1.72473	5.14214e+06	340704	4.8868e+07	2.03311e+06	0.10523	-3.2484	2.75068e-18	1.26401e-15
Retinoyl b-glucuronide	1.53938	323925	287776	3.71949e+06	392982	0.087088	-3.5214	1.30386e-11	3.31565e-10		Phylloquinol	1.63339	239716	226127	1.88624e+06	365623	0.12709	-2.9761	3.4374e-08	5.09244e-07
20-Carboxy-leukotriene B4	1.26502	3.37506e+06	540978	3.53163e+07	1.52626e+07	0.095567	-3.3873	3.76518e-05	0.000137689		(S)-2,3-Epoxysqualene	1.07866	1.28758e+07	5.27203e+06	8.21069e+07	6.529e+07	0.15682	-2.6728	0.00975372	0.0262698
Biotinyl-5-AMP	1.5417	253555	143279	1.86906e+06	168924	0.13566	-2.8819	7.06594e-12	1.94348e-10		4-Acetamido-2-aminobutanoic acid	1.40494	1.21568e+07	5.18031e+06	7.05703e+07	3.11968e+07	0.17227	-2.5373	0.000128703	0.000662762
2-Deoxyadenosine	1.56385	4.82469e+06	667194	3.05267e+07	1.0027e+06	0.15805	-2.6616	2.52744e-18	7.64036e-16		Tyrosol	1.71489	6.2144e+07	2.52801e+07	3.48149e+08	9.10152e+06	0.1785	-2.486	3.97101e-14	3.75893e-12
5(S)-HpETE	1.07873	4.68342e+06	2.37854e+06	2.68685e+07	1.75056e+07	0.17431	-2.5203	0.00318909	0.00794585		Tyramine	1.6884	7.22641e+06	1.15226e+06	3.6627e+07	4.7075e+06	0.1973	-2.3416	8.49065e-11	2.74065e-09
12-Keto-leukotriene B4	1.28336	1.1579e+07	2.80114e+06	6.27462e+07	2.30485e+07	0.18454	-2.438	2.18802e-05	8.50554e-05		alpha-Tocopherol	1.11134	3.78793e+07	2.12309e+07	1.9059e+08	1.35807e+08	0.19875	-2.331	0.007201	0.0204367
11Z-Eicosenoic acid	1.24129	2.91619e+06	560151	1.49658e+07	6.99384e+06	0.19486	-2.3595	0.000253678	0.000882616		L-Cystine	1.59848	1.50194e+06	970743	7.32828e+06	1.52657e+06	0.20495	-2.2866	2.92866e-07	3.34625e-06
10BBt vs MBt											10BBt vs VMBt
Metabolite	VIP	Post-treatment-10BBt	SD	Post-treatment-MBt	SD	Fold Change (Post-treatment-10BBt/Post-infection-MBt)	log2(FC_Post-treatment-10BBt/Post-infection-MBt)	p.value	FDR		Metabolite	VIP	Post-treatment-10BBt	SD	Post-treatment-VMBt	SD	Fold Change (Post-treatment-10BBt/Post-infection-VMBt)	log2(FC_Post-treatment-10BBt/Post-infection-VMBt)	p.value	FDR
2-Deoxyadenosine	1.44856	2.14435e+09	6.26377e+07	4.82469e+06	667194	444.45	8.7959	3.5458e-21	1.19268e-18		Lipoxin A4	1.36268	5.57121e+07	2.43423e+06	87743.8	93019.7	634.94	9.3105	9.83196e-19	9.47273e-17
Adenosine	1.44916	4.42396e+09	8.60372e+07	1.62369e+07	3.29944e+06	272.46	8.0899	1.23471e-23	2.38663e-20		2-Deoxyadenosine	1.42328	2.14435e+09	6.26377e+07	9.16598e+06	666012	233.95	7.87	3.64792e-21	9.9149e-19
Lipoxin A4	1.36816	5.57121e+07	2.43423e+06	323888	285264	172.01	7.4264	1.13589e-18	9.50952e-17		Adenosine	1.42387	4.42396e+09	8.60372e+07	2.49171e+07	4.68972e+06	177.55	7.4721	1.2826e-23	2.31574e-20
Guanosine	1.36376	5.46308e+08	4.04026e+07	9.13765e+06	390302	59.786	5.9017	1.83128e-15	4.39254e-14		D-4-Phosphopantothenate	1.42323	1.91652e+08	5.70388e+06	1.58732e+06	173664	120.74	6.9158	5.04059e-21	1.19076e-18
Biotinyl-5-AMP	1.44038	1.12203e+07	931081	253555	143279	44.252	5.4677	1.15267e-14	3.10443e-13		Guanosine	1.35835	5.46308e+08	4.04026e+07	5.27391e+06	358818	103.59	6.6947	1.65781e-15	4.53099e-14
Uridine	1.36743	9.58891e+08	4.73754e+07	2.44833e+07	731429	39.165	5.2915	7.59549e-18	4.32403e-16		Biotinyl-5-AMP	1.41566	1.12203e+07	931081	123419	960.971	90.912	6.5064	8.32723e-15	1.87767e-13
Adenine	1.36976	7.74337e+07	1.47817e+06	3.03203e+06	1.1156e+06	25.539	4.6746	3.66269e-22	1.9605e-19		Inosine	1.3615	3.84589e+08	2.00521e+07	7.75984e+06	3.47807e+06	49.561	5.6311	1.82897e-17	1.0308e-15
1D-chiro-Inositol	1.44817	1.9793e+07	639829	807178	100594	24.521	4.616	3.00402e-20	6.02639e-18		5alpha-Pregnane-3alpha,20alpha-diol	1.41699	1.06295e+07	697756	272937	389054	38.945	5.2834	2.59816e-15	6.77747e-14
Taurocholic acid	1.35382	1.52719e+07	1.73446e+06	695938	24558	21.944	4.4558	1.02467e-12	1.19402e-11		Uridine	1.3619	9.58891e+08	4.73754e+07	2.54472e+07	1.1084e+06	37.682	5.2358	7.72218e-18	5.18197e-16
D-4-Phosphopantothenate	1.4484	1.91652e+08	5.70388e+06	8.96147e+06	503474	21.386	4.4186	9.19286e-21	2.32368e-18		Allocholic acid	1.42062	1.30126e+09	6.91021e+07	3.76719e+07	4.29803e+06	34.542	5.1103	2.23675e-17	1.09148e-15
Inosine	1.36641	3.84589e+08	2.00521e+07	2.2511e+07	6.87594e+06	17.085	4.0946	5.62745e-17	2.26755e-15		L-Lysine	1.30537	6.55427e+06	2.04753e+06	308047	238654	21.277	4.4112	6.08786e-07	2.43717e-06
Allopregnanolone	1.30986	905076	304218	55081.4	16443.9	16.432	4.0384	1.60552e-06	6.89711e-06		Palmitoylethanolamide	1.42135	4.18594e+08	1.95434e+07	2.01016e+07	1.11904e+06	20.824	4.3802	4.88042e-18	2.99423e-16
5a-Cholest-8-en-3b-ol	1.43185	1.57826e+06	166566	102446	58209.2	15.406	3.9454	1.09151e-12	1.70426e-11		Adenine	1.36447	7.74337e+07	1.47817e+06	4.28464e+06	177831	18.072	4.1757	2.19394e-23	4.72958e-20
Caffeine	1.44884	3.03674e+08	7.07974e+06	2.18792e+07	688347	13.88	3.7949	4.45666e-22	2.39683e-19		3-Dehydrosphinganine	1.42267	6.73625e+08	2.31265e+07	4.1357e+07	2.5019e+06	16.288	4.0257	8.6287e-20	1.05366e-17
Phenylacetylglycine	1.44898	2.7791e+09	5.90007e+07	2.10633e+08	4.26484e+06	13.194	3.7218	1.23637e-22	9.47022e-20		N-Acetylhistamine	1.42384	1.68641e+09	3.17442e+07	1.11611e+08	3.06522e+06	15.11	3.9174	2.04506e-23	2.62112e-20
Beta-Tyrosine	1.41968	3.69107e+06	398589	3.60974e+07	5.0444e+06	0.10225	-3.2898	4.0995e-11	4.41701e-10		Retinoyl b-glucuronide	1.40127	470168	400115	5.57552e+07	7.60566e+06	0.0084327	-6.8898	7.53492e-12	8.1224e-11
8,11,14-Eicosatrienoic acid	1.31836	5.17035e+06	4.05238e+06	4.9427e+07	1.47513e+07	0.10461	-3.257	1.05196e-06	4.7096e-06		Niacinamide	1.3625	878994	90344.6	1.13826e+07	469548	0.077222	-3.6948	1.68786e-18	1.51609e-16
7-Dehydrodesmosterol	1.18323	6.02505e+06	2.08271e+06	4.81892e+07	2.24644e+07	0.12503	-2.9997	0.000115036	0.000328366		Glucosamine	1.42327	7.34236e+06	306208	7.22663e+07	1.89291e+06	0.1016	-3.299	4.00623e-21	1.05811e-18
Phosphohydroxypyruvic acid	1.20476	2.69052e+07	1.73073e+07	1.40323e+08	5.47031e+07	0.19174	-2.3828	6.65045e-05	0.000200601		Linatine	1.41083	6.6958e+06	3.05959e+06	6.57939e+07	5.39114e+06	0.10177	-3.2966	1.81277e-13	2.88185e-12
Deoxycorticosterone	1.43878	5.11438e+06	531054	2.27297e+07	1.55164e+06	0.22501	-2.1519	3.50624e-14	8.14587e-13		Leukotriene E4	1.42034	1.03839e+06	150998	6.77668e+06	289197	0.15323	-2.7062	3.74071e-17	1.72229e-15
Chenodeoxycholic acid	1.12848	3.31646e+06	1.45798e+06	1.32968e+07	5.90614e+06	0.24942	-2.0034	0.00038208	0.000968398		2-Oxo-4-phenylbutyric acid	1.41898	8.53874e+06	2.63216e+06	5.38261e+07	1.39996e+06	0.15864	-2.6562	2.87649e-16	9.88601e-15
Dehydroepiandrosterone	1.33845	1.88864e+08	6.90827e+06	6.5857e+08	1.47548e+08	0.28678	-1.802	3.4149e-07	1.68197e-06		2-Hydroxyestrone	1.27557	2.60864e+06	1.11424e+06	1.60644e+07	4.92959e+06	0.16239	-2.6225	2.74889e-06	9.77266e-06
Citrulline	1.44861	1.57886e+08	3.08215e+06	5.40996e+08	1.05092e+07	0.29184	-1.7767	2.53862e-21	9.04742e-19		7-Dehydrocholesterol	1.36286	2.16921e+06	804599	1.27636e+07	2.29583e+06	0.16995	-2.5568	6.68366e-09	3.84934e-08
